# Supplementary material for: Clinical Diagnosis of Chikungunya Infection: An Essential Aid in a Primary Care Setting Where Serological Confirmation Is Not Available
Source: Trop Med Infect Dis. 2023 Apr 3;8(4):213. doi: 10.3390/tropicalmed8040213 (PMC10146408; doi:10.3390/tropicalmed8040213)
Supplement: Supplementary file 1 [file tropicalmed-08-00213-s001.zip]

Archive with 1 entries (1 files):
- tropicalmed-2283827-supplementary.pdf
